# Supplementary material for: Chorionicity-associated variation in metabolic phenotype of cord blood in twin
Source: Nutr Metab (Lond). 2023 Jul 13;20:31. doi: 10.1186/s12986-023-00744-1 (PMC10339575; doi:10.1186/s12986-023-00744-1)
Supplement: Supplementary file 1 — Supplementary Material 1 Table 1: Identified metabolites [file 12986_2023_744_MOESM1_ESM.csv]

Supplementary Table 1. Identified metabolites
Metabolite names	Identifications	LibraryMatch(%)	CV(%)
Valine	Confidently identified	100	4.1
Isoleucine	Confidently identified	100	2.5
Proline	Confidently identified	100	2.4
EDTA	Confidently identified	99	18.8
3-Methyl-2-oxopentanoic acid	Confidently identified	99	17.5
Glutamic acid	Confidently identified	99	12.2
Glutathione	Confidently identified	99	8.7
Ornithine	Confidently identified	99	7.6
Citric acid	Confidently identified	99	6.5
Palmitelaidic acid (C16_1n-9c)	Confidently identified	99	4.2
Tryptophan	Confidently identified	99	3.4
Dodecane	Confidently identified	99	2.8
10,13-dimethyltetradecanoic acid (C17_0)	Confidently identified	99	1.2
cis-Aconitic acid	Confidently identified	98	16.9
3-Methyl-2-oxovaleric acid	Confidently identified	98	13.4
Threonine	Confidently identified	98	8.9
DHA (C22_6n-3,6,9,12,15,18c)	Confidently identified	98	6.8
Phenylalanine	Confidently identified	98	3.4
Glycine	Confidently identified	98	1.9
Tyrosine	Confidently identified	98	1.7
Arachidonic acid (C20_4n-6,9,12,15c)	Confidently identified	98	1.5
Lactic acid	Confidently identified	98	1.4
Creatinine	Confidently identified	97	16.5
Cysteine	Confidently identified	97	5.9
Leucine	Confidently identified	97	2.3
trans-Vaccenic acid	Confidently identified	97	1.1
4 Hydroxybenzene sulphonic acid	Confidently identified	96	10.7
Succinic acid	Confidently identified	95	7.9
Itaconic acid	Confidently identified	95	7.4
Linoleic acid (C18_2n-6,9c)	Confidently identified	95	1.4
Oleic acid (C18_1n-9c)	Confidently identified	95	1.3
Stearic acid (C18_0)	Confidently identified	95	1.1
Caprylic acid	Confidently identified	94	10.4
4-Hydroxyphenylacetic acid	Confidently identified	94	2.8
Myristic acid (C14_0)	Confidently identified	94	2.6
Alanine	Confidently identified	94	1.8
Margaric acid (C17_0)	Confidently identified	93	5.4
Hippuric acid	Confidently identified	93	4.5
2-Hydroxybutyric acid	Confidently identified	92	2.8
2-Aminobutyric acid	Confidently identified	92	2.6
Nicotinamide	Confidently identified	92	2.5
Fumaric acid	Confidently identified	91	7.8
Methionine	Confidently identified	90	23
Isocitric acid	Confidently identified	90	14.4
Adrenic acid (C22_4n-6,9,12,15c)	Confidently identified	90	12.9
Serine	Confidently identified	90	11.1
Hydroxybenzoic acid	Confidently identified	90	9.6
EPA (C20_5n-3,6,9,12,15c)	Confidently identified	90	2.5
N-alpha-Acetyllysine	Confidently identified	89	8.1
Pyroglutamic acid	Confidently identified	88	11.8
1-Aminocyclopropane-1-carboxylic acid	Confidently identified	88	6.5
11,14-Eicosadienoic (C20_2n-6,9c)	Confidently identified	88	5.8
beta-Alanine	Confidently identified	88	5.5
Lysine	Confidently identified	88	5.4
bishomo-gamma-Linolenic acid (C20_3n-6,9,12c)	Confidently identified	88	3.2
Glutamine	Confidently identified	87	16.9
Asparagine	Confidently identified	87	7
Pentadecanoic acid (C15_0)	Confidently identified	87	4.2
Aspartic acid	Confidently identified	87	2.6
2-Oxovaleric acid	Confidently identified	86	5.4
Dehydroascorbic acid	Confidently identified	85	18
DPA (C22_5n-3,6,9,12,15c)	Confidently identified	85	8.3
9-Heptadecenoic acid (C17_1n-8t)	Confidently identified	85	2.5
Caffeine	Confidently identified	84	8.4
2-Oxoadipic acid	Confidently identified	84	7
DBP	Confidently identified	84	2.3
2-Oxobutyric acid	Confidently identified	83	8.4
2,4-Di-tert-butylphenol	Confidently identified	83	3.6
4-Methyl-2-oxopentanoic acid	Confidently identified	82	15.9
Citric acid	Confidently identified	82	12.9
2-Hydroxyglutaramic acid	Confidently identified	82	7.3
Hexanoic acid (C6_0)	Confidently identified	82	6.7
Histidine	Confidently identified	82	3.6
Dehydroabietic acid	Confidently identified	81	20.9
cis-4-Hydroxyproline	Confidently identified	81	6.4
Dodecanoic acid (C12_0)	Confidently identified	81	4.8
gamma-Linolenic acid (C18_3n-6,9,12c)	Confidently identified	81	4.6
Fumaric acid	Confidently identified	80	13.1
3-(-2-Thienyl)-D-alanine	Confidently identified	80	0.9
2-Oxoglutaric acid	Confidently identified	79	6.4
alpha-Linolenic acid (C18_3n-3,6,9c)	Confidently identified	78	8.4
Oxalic acid	Confidently identified	77	11.7
Glyceric acid	Confidently identified	76	17.2
Tridecane	Confidently identified	76	2.2
Malic acid	Confidently identified	75	21.7
Suberic acid	Confidently identified	75	8.7
Norvaline	Confidently identified	74	20.2
Cabamic acid	Confidently identified	73	18.4
Nicotinic acid	Confidently identified	73	13.8
Citramalic acid	Confidently identified	72	17.5
Myristoleic acid (C14_1n-5c)	Confidently identified	72	3.7
4-Hydroxycinnamic acid	Confidently identified	71	16.4
Arachidic acid (C20_0)	Confidently identified	70	6.3
3-Hydroxypropionic acid	Confidently identified	70	5.8
Citraconic acid	Confidently identified	69	8.8
Adipic acid	Confidently identified	68	14.5
N-(Carboxymethyl)-L-alanine	Confidently identified	68	10.1
para-Toluic acid	Confidently identified	68	8.5
11,14,17-Eicosatrienoic acid (C20_3n-3,6,9c)	Confidently identified	67	3.6
3-Hydroxydecanoic acid	Confidently identified	67	3.6
Azelaic acid	Confidently identified	66	11.5
2-Methyloctadecanoic acid	Confidently identified	66	10.8
Glyoxylic acid	Confidently identified	66	8.1
4-Aminobutyric acid (GABA)	Confidently identified	66	5.7
Levulinic acid	Confidently identified	63	6.3
Nonadecanoic acid (C19_0)	Confidently identified	63	3.6
Dimethyl aminomalonic acid	Confidently identified	62	10.7
Glutaric acid	Confidently identified	62	7.4
Gondoic acid (C20_1n-9c)	Confidently identified	62	3.2
Oxaloacetic acid	Confidently identified	61	20
2-Hydroxyisobutyric acid	Confidently identified	59	10.4
Norleucine	Confidently identified	58	8.7
DL-gamma-methyl-ketoglutaramate	Confidently identified	58	3.5
beta-Methylamino-alanine (BMAA)	Confidently identified	58	2.5
Tricosane	Confidently identified	57	5.4
Decanoic acid (C10_0)	Confidently identified	56	9.8
Indole-3-butyric acid	Confidently identified	55	5.4
Bis(2-ethylhexyl) phthalate (NIST:96%)	Putatively identified	99	18.2
Hexachloro-ethane (NIST:96.3%)	Putatively identified	99	5.7
Ropivacaine (NIST:91.6%)	Putatively identified	98	9.2
2-Oxomalonic acid (NIST:62.3%)	Putatively identified	98	6.2
l-Prolylglycine, N-methoxycarbonyl-(NIST:84.9%)	Putatively identified	97	11
Decamethyl-cyclopentasiloxane (NIST:93.7%)	Putatively identified	96	17.9
Dimethyl fumarate (NIST:94.3%)	Putatively identified	95	16.7
3-Hydroxy-2-methyl-propanoic acid (NIST:95.8%)	Putatively identified	95	6.7
Octadecane (NIST:86.2%)	Putatively identified	94	20.9
Methyl 2-ethoxyacetate (NIST:68.4%)	Putatively identified	94	7.1
Octadecamethyl-cyclononasiloxane (NIST:89.7%)	Putatively identified	93	15
N-methoxycarbonyl l-Isoleucine (NIST:91.8%)	Putatively identified	90	5.9
Hexadecane, 2,6,11,15-tetramethyl-(NIST:78%)	Putatively identified	89	19.3
Tetradecamethyl-cycloheptasiloxane (NIST:93.3%)	Putatively identified	89	10.7
Dimethyl 3-hydroxy-3-methylpentane-1,5-dioate (NIST:83.5%)	Putatively identified	86	8.2
4-methoxy-��-oxo-benzeneacetic acid (NIST:80.2%)	Putatively identified	84	5.2
2-hydroxy-1-9,12-Octadecadienoic acid (Z,Z) (NIST:84.6%)	Putatively identified	80	4.5
Phenadoxone (NIST:65.2%)	Putatively identified	79	8.7
Oleic acid(NIST:66.8%)	Putatively identified	78	2.7
Methacrolein(NIST:88.9%)	Putatively identified	76	13.2
N-ethyl-N-(2-methoxyethoxycarbonyl)-glycine	Putatively identified	76	9.7
12-Methyl-tetradecanoic acid (NIST:79.8%)	Putatively identified	76	6.2
Hydrazine, (1-methylethyl) (NIST:65.8%)	Putatively identified	75	5.3
l-Norvaline, N-ethoxycarbonyl (NIST:96.3%)	Putatively identified	71	10.6
2-Methyl-butanoic acid (NIST:66.1%)	Putatively identified	70	6.2
2,3-dimethyl butanoic acid (NIST:61%)	Putatively identified	70	2.4
Diethanolamine (NIST:67.2%)	Putatively identified	59	11.5
1H-Benzimidazole (NIST:68%)	Putatively identified	57	4.4
2-Hydroxy butanoic acid (NIST:91.4%)	Putatively identified	56	8.8
1,4:3,6-Dianhydro-��-d-glucopyranose (NIST:66.1%)	Putatively identified	55	9.1
Hydrazine (NIST:68.4%)	Putatively identified	54	5.5
1-Isocyanato-Octadecane (NIST:76.6%)	Putatively identified	53	10.6
4-Nitro-butanoic acid (NIST:64.5%)	Putatively identified	52	14.1
2-Aminobenzoyl hydrazide (NIST:74.6%)	Putatively identified	52	10.7
Hexadecanal (NIST:92.3%)	Putatively identified	52	2.3
CV: Coefficient of variation
